# Supplementary material for: Devices for In situ Development of Non-disturbed Oral Biofilm. A Systematic Review
Source: Front Microbiol. 2016 Jul 19;7:1055. doi: 10.3389/fmicb.2016.01055 (PMC4949230; doi:10.3389/fmicb.2016.01055)
Supplement: Supplementary file 2 [file DataSheet1.xlsx]

## Sheet: Hoja3
Authors (year)	Device Design (material)	Localization	Substrate Material	Substrates: no. per Device (dimensions)	Substrate Fixation	Participants Number (mean, range yrs)	Biofilm Age	When Was the Device Withdrawn?	Specimen Extraction and/or Sample Collection	Technique to Analyse Biofilm	Volunteer Experience	Other Comments
Giordano et al. (2011)	Silicone	Buccal	Titanium	6 (10x10x1 mm)	Heat	8 (20-25 yrs)	24 h	Meals (stop oral hygiene)	ø	SEM	ø	ø
Nyvad et al. (1989)	Acrylic	Buccal	Enamel	5 (4x4 mm)	ø	5 (ø)	2 and 3 weeks	Meals and oral hygiene	ø	TEM	ø	ø
Netuschil et al. (1998)	Acrylic	Buccal	Glass and Enamel	ø	ø	6 (ø)	1, 2 and 3 days	ø	ø	FDA/EB + CLSM	ø	ø
Hannig M (1997)	Acrylic	Buccal and Lingual, Upper Jaw	Bovine enamel, Amalgam (x2), Titanium, Procelain, Feldspathic ceramic	16 (2x2 mm2)	Light-curing resin	3 (28-35 yrs)	2 and 6 h	Never	ø	TEM	ø	ø
Hannig M (1999)b	Acrylic	Buccal and Lingual, Upper Jaw, 2nd PM to 2nd M	Bovine Enamel, 3 amalgam, 3 castng alloys, 1 glass polyalkenoate cement, 1 silver-reinforced glass polyalkenoate cement, 2 feldspathic ceramics, 1 glass ceramic, 5 composite resin, 2 unfilled resin and polyurethane dimethacrylate	16 (2x2 mm2)	Light-curing resin	3 (29-36 yrs)	24 h	Meals and daily toothbrushing	ø	TEM	ø	ø
Hannig M (1999)a	Acrylic	Buccal and Lingual, Upper Jaw, 2nd PM to 2nd M	Bovine Enamel	16 (2x2 mm2)	Light-curing resin	3 (28-35 yrs)	24 h	Meals and daily toothbrushing	ø	TEM	ø	Removal the device duting meals. Without diet influences
Auschill et al. (2004)	Acrylic and Metal	Buccal and Palatal, Upper and Lower Jaw	Glass	9 upper and 6 lower (3x2 mm)	Wax	8 (26.5; 23-30yrs)	48 h	Daily toothbrushing	ø	FDA/EB + CLSM	ø	Biofilm was not disturbed during removal or repositioning
Brambilla et al. (2012)	Thermoplastic	Buccal, 1st PM to 2nd M	Human Enamel and Methacrylate-based composite	8	Light-curing resin	15 (ø)	24 h	ø	ø	Viable biomass	1 volunteer gave up after 20 h of wearing the device (experienced discomfort)	ø
Diaz et al. (2006)	Acrylic	Buccal, Lower Jaw	Enamel	4 (1.5x1.5x1 mm)	ø	3 (ø)	4 or 8 h	Meals	ø	16S rRNA and FISH	ø	ø
Palmer et al. (2003)	Acrylic	Buccal, Lower Jaw	Human Enamel	6 (bilateral) (2x2x1 mm)	Wax	2 (ø)	4, 8 h	Meals	ø	CLSM (Acridine orange + anti-RPS + antitype 1; anti DL 1 + antiRPS +SYTO 59; antitype 2 + antiRPS + antitype 1)	ø	ø
Sennhenn-Kirchner et al. (2007)	Thermoplastic	Buccal, Lower Jaw	Titanium	ø	light-curing resin	22 (ø)	10 days	Meals and daily toothbrushing	ø	CFUs	ø	ø
Tomás et al. (2013)	IDODS	Buccal, Lower Jaw	Glass	6 (6x1 mm)	ø	10 (20-45 yrs)	48 h	Meals and daily toothbrushing	ø	SYTO 9/PI + CLSM	ø	ø
García-Caballero et al. (2013)	IDODS	Buccal, Lower Jaw	Glass	6 (6x1.5 mm)	Self-retained	15 (20-45 yrs)	48 h	Meals and daily toothbrushing	ø	SYTO 9/PI + CLSM	ø	This particual desing ensured thath the biofilm was not touched or disturbed during device removal or reposition
Dige et al. (2009) b	Acrylic and Metal	Buccal, Lower Jaw	Glass	6 (4x4x1 mm)	ø	10 (25, 23-36 yrs)	6, 12, 24 and 48 h	Meals, drink and toothbrushing	ø	FISH + CLSM	ø	ø
Dige et al. (2007)	Acrylic and Metal	Buccal, Lower Jaw	Glass	6 (4x4x1 mm)	ø	10 (24, 21-35 yrs)	6, 12, 24 and 48 h	Meals, drink and toothbrushing	ø	FISH + CLSM; Stereological analysis	ø	ø
Dige et al. (2009) a	Acrylic and Metal	Buccal, Lower Jaw	Glass	6 (4x4x1 mm)	ø	10 (25, 23-36 yrs)	6, 12, 24 and 48 h	Meals, drink and toothbrushing	ø	FISH + CLSM; Stereological analysis	ø	ø
Sennhenn-Kirchner et al. (2009)	Thermoplastic	Buccal, Lower Jaw	‐	4 (3 mm outer and 2.35 mm inner)	Light-curing resin	20 (21-28 yrs)	10 days	ø	ø	CFUs	ø	ø
Chalmers et al. (2007)	Acrylic	Buccal, Lower Jaw	Human Enamel	ø (2x2x1)	Wax	1 (ø)	6 and 8 h	ø	ø	SYTO 9 + PBS-BSA +CLSM	ø	ø
Jentsch et al. (2002)	Acrylic	Buccal, Lower Jaw, 1st M	Bovine Enamel	3 (3x3 mm)	ø	21 (18-66 yrs)	24, 48 and 72 h	Never	ø	TEM	ø	ø
Fine et al. (2000)	Acrylic	Buccal, Lower Jaw, C to 2nd M	Hydroxyapatite	12 (3x3x1 mm)	Wax	12 (28-52 yrs)	30 min, 1, 2, 3, 4, 5 and 6 h	Never	ø	CFU	Comfortably fitted (authors' words)	ø
Prada-López et al. (2015) a	IDODS	Buccal, Lower Jaw, C to M	Glass	6 (bilateral) (6x1 mm)	Self-retained	20 (20-45 yrs)	2 and 4 days	Meals and daily toothbrushing	ø	SEM; SYTO 9/PI + CLSM	ø	ø
Prada-López et al. (2015) b	IDODS	Buccal, Lower Jaw, C to M	Glass	6 (bilateral) (6x1 mm)	Self-retained	5 (ø)	2 and 4 days	Meals and daily toothbrushing	ø	SYTO 9/PI + CLSM	Questionnaire to the volunteers asking for their experience	ø
Quintas et al. (2015) b	IDODS	Buccal, Lower Jaw, C to M	Glass	6 (bilateral) (6x1 mm)	Self-retained	15 (ø)	4 days	Meals and daily toothbrushing	ø	SYTO 9/PI+CLSM	ø	ø
Quintas et al. (2015) a	IDODS	Buccal, Lower Jaw, C to M	Glass	6 (bilateral) (6x1 mm)	Self-retained	15 (ø)	48 h	Meals and daily toothbrushing	ø	SYTO 9/PI + CLSM	Design taking into account the comfort of the participants (author's words)	Device easy to remove and to reposition. Easy extration of the substrate. Biofilm was not disturbed during removal or repositioning. Biofilm protected from tongue and cheeks. Flow saliva around
Nyvad et al. (1987) c	Acrylic	Buccal, Lower Jaw, PM to M	Human Enamel and Root surface	ø (4x6 mm)	ø	4 (ø)	4, 8, 12, 24 and 48 h	Meals (stop oral hygiene)	ø	CFUs	ø	ø
Giertsen et al. (2000)	Acrylic and Metal	Buccal, Lower Jaw, PM to M	Bovine Enamel	2 (6.8x1.5 mm)	Polyvinylsiloxane impression material	11 (21-28 yrs)	1 week	Meals and daily toothbrushing	Scraping the disk with sterile curettes	CFUs, SYTO 9/PI + CLSM, DNA-stain SYTOX	ø	Device easy to remove and to reposition. Substrates protected from shear forces of cheeks.
Rimondini et al. (1997)	Acrylic and Metal	Buccal, Lower Jaw, PM to M	Titanium	6 (bilateral) (4 mm diameter)	ø	8 (20-22yrs)	24 h	Never (stop oral hygiene)	ø	Biomass determination and SEM	ø	ø
Nyvad et al. (1987) b	Acrylic	Buccal, Lower Jaw, PM to M	Human Enamel and Root surface	ø (4x6 mm)	ø	6 (22-30 yrs)	4, 8, 12 and 24 h	Never (stop oral hygiene)	ø	SEM	ø	ø
Nyvad et al. (1987) a	Acrylic	Buccal, Lower Jaw, PM to M	Human Enamel and Root surface	ø	ø	6 (ø)	4, 8, 12 and 24 h	Never (stop oral hygiene)	ø	TEM	ø	ø
Sreenivasan et al. (2009)	Acrylic	Buccal, Lower Jaw, PM to M	Hydroxyapatite	4x2 (3x3 mm)	Wax	30 (39, SD=8.8 yrs)	14 days	ø	Sterile Columbia 13/14 scaler	CFUs	ø	ø
He et al. (2013)	Leeds in situ device	Buccal, Upper 1st M	Stainless steel 316	1 (base= 5x3x2 mm, cover=4x3x0.2 mm)	Glued	5 (26-29 yrs)	8 weeks	Never	Dental explorer	SYTO 9/PI + CLSM	ø	ø
Scarano et al. (2003)	Acrylic	Buccal, Upper and Lower Jaw	ø	ø (1x 4 mm)	Glued	6 (ø)	24 h	ø	ø	SEM	ø	ø
Arweiler et al. (2004)	Acrylic and Metal	Buccal, Upper and Lower Jaw (2 devices)	Glass	6 (3x2 mm)	ø	8 (26.5; 23-31yr)	48 h	Daily toothbrushing	ø	FDA/EB + CLSM	ø	ø
Leonhardt et al. (1995)	Metal	Buccal, Upper and Lower Jaw (2 devices)	Titanium, Hydroxyapatite and Amalgam	6 (0.6x0.6x0.1 mm)	ø	6 (31-48 yrs)	10 min, 1, 3, 6, 24 and 72 h	Meals	ø	CFUs	ø	ø
Al-Ahmad et al. (2007)	Acrylic and Metal	Buccal, Upper Jaw	Bovine Enamel	6	Wax	1 (27 yrs)	1, 2, 3, 5 and 7 days	Daily toothbrushing	ø	FISH + CLSM	ø	ø
Al-Ahmad et al. (2010)b	Acrylic and Metal	Buccal, Upper Jaw	Bovine Enamel & implant materials	7 (1.5x5 mm)	Wax	12 (24-55 yrs)	3 & 5 days	Daily toothbrushing	ø	FISH + CLSM	ø	ø
Arweiler et al. (2014)	Acrylic and Metal	Buccal, Upper Jaw	Bovine Enamel	6 (3.4x2 mm)	ø	19 (25.7, SD=2 yrs)	14 days	Meals and daily toothbrushing	ø	FDA/EB + CLSM	Very good acceptance of the device	1 volunteer gave up before ending the experiment
Nascimento et al. (2014)	Acrylic	Buccal, Upper Jaw	Pure Titanium, Zirconia and Titanium	4	ø	6 (24, 21-27 yrs)	24 h	Meals and daily toothbrushing	ø	DNA checkerboard microbiological assessment	ø	ø
Do Nascimento et al. (2013)	Acrylic	Buccal, Upper Jaw	Titanium and ceramic	4 (10x2 mm)	ø	6 (24, 21-27yrs)	24 h	Meals and daily toothbrushing	ø	topografic and DNA hybridisation	ø	ø
Von Ohle et al. (2010)	Acrylic and Metal	Buccal, Upper Jaw	Human Enamel	8	ø	1 (ø)	3 days	Meals and daily toothbrushing	ø	SYTO 9/PI + CLSM; CFUs	ø	ø
Auschill et al. (2005)	Acrylic and Metal	Buccal, Upper Jaw	Glass	6 (3 mm)	Wax	7 (26.9; 25-29yrs)	48 h	Meals and daily toothbrushing	ø	FDA/EB + CLSM	ø	ø
Auschill et al. (2001)	Acrylic	Buccal, Upper Jaw	Bovine Enamel	1 (5x1.5 mm)	ø	3 (ø)	5 days	Meals and daily toothbrushing	ø	FDA/EB + CLSM	ø	ø
Arweiler et al. (2008)	Acrylic and Metal	Buccal, Upper Jaw	Bovine Enamel	6 (3.4x2 mm)	ø	24 (26.4, 23-36 yrs)	5 days	Meals and daily toothbrushing	ø	FDA/EB + CLSM	ø	ø
Auschill et al. (2002)	Acrylic	Buccal, Upper Jaw	Amalgam, gold, ceramic, resin composite, compomer	5 (5x1.5 mm)	ø	3 (26-30 yrs)	6 days	Meals and daily toothbrushing	ø	FDA/EB + CLSM	ø	ø
Al-Ahmad et al. (2013)	Acrylic and Metal	Buccal, Upper Jaw	Bovine Enamel & implant materials	8 (1.5x5 mm)	Wax	6 (23-54 yrs)	30 and 120 min	Never	ø	DAPI; FISH + CLSM	ø	Biofilm was not disturrbed by tongue or cheek movements Flow saliva around
Dong et al. (2010)	Leeds in situ device	Buccal, Upper Jaw	Hydroxyapatite	2 (6x1 mm)	ø	20 (20-25 yrs)	6, 24, 48 h	Never	ø	SYTO 9/PI + CLSM	ø	ø
Azevedo et al. (2012)	Acrylic	Buccal, Upper Jaw	Ceramic	12 (5x1.5 mm)	ø	10 (ø)	8 h	Never	ø	SEM	ø	ø
Jung et al. (2010)	Thermoplastic	Buccal, Upper Jaw	Bovine Enamel and Dentine	6 (5x1.5 mm)	Silicone	6 (ø)	30, 60 and 360 min	ø	ø	DAPI (epifluorescence), FISH + CLSM, CFUs, SEM, TEM	ø	ø
Kato et al. (2004)	Leeds in situ device	Buccal, Upper Jaw, M	Enamel	ø (2x0.8-1 mm)	ø	10 (21-45 yrs)	3 days	Never	ø	PCR	ø	No brushing or device removal
Groessner-Schreiber et al. (2009)	Acrylic	Buccal, Upper Jaw, 1st and 2nd M	Glass and Titanium	6	ø	5 (24-31 yrs)	24 h	Meals and daily toothbrushing	ø	Total DNA+ 16S PCR	ø	ø
Shore et al. (2001)	Leeds in situ device	Buccal, Upper Jaw, 1st and 2nd M	Human Enamel	2 (3 mm outer and 2 mm inner x1 mm)	ø	22 (ø)	28 days	Never	ø	CFUs	ø	ø
Robinson et al. (1997)	Leeds in situ device	Buccal, Upper Jaw, 1st and 2nd M	Enamel	1 (6x0.5 mm)	Bonded	2 (ø)	7 days	Never (performed oral hygiene)	Orthodontic bracket remover and a sterile endodontic instrument	CFUs	Minimum discomfort and no suspension of normal oral hygiene	Brusing the vicinity of the device as far as possible
Strassler et al. (1986)	Leeds in situ device	Buccal, Upper Jaw, 1st M	Bovine and Human Enamel	2 (1.5 mm3)	Glued	13 (ø)	21 days	Never	ø	CFUs	ø	ø
Wood et al. (2002)	Leeds in situ device	Buccal, Upper Jaw, 1st or 2nd M	Human Enamel	4	Bonded	4 (ø)	2 days, 1 , 2 and 4 weeks	Never	Orthodontic bracket remover	CLSM	ø	ø
Wood et al. (2000)	Leeds in situ device	Buccal, Upper Jaw, 1st or 2nd M	Human Enamel	2 (6 mm diameter)	Bonded	8 (ø)	4 days	Never	Orthodontic bracket remover	CLSM	ø	ø
Wood et al. (1999)	Leeds in situ device	Buccal, Upper Jaw, 1st or 2nd M	Human Enamel	2 (6 mm diameter)	Bonded	8 (ø)	7 days	Never	Orthodontic bracket remover	CLSM; TEM	ø	ø
Claro-Pereira et al. (2011)	Thermoplastic	Buccal, Upper Jaw, 1st PM to 2nd M	Methacrylate-based composite	4 (10x2 mm)	ø	10 (22-24 yrs)	4 h	ø	ø	DAPI; CFUs	ø	ø
Gosau et al. (2010)	Thermoplastic	Buccal, Upper Jaw, LI to M	Titanium	14 (9x2 mm)	ø	4 (ø)	12 h	Never (stop eating and oral hygiene)	ø	SEM, SYTO 9/PI + CLSM	ø	ø
Kato et al. (2012)	Leeds in situ device	Buccal, Upper Jaw, M	Human Enamel	2x2 mm2	Bonded	30 (18-25 yrs)	2 days	Never	ø	SEM	ø	No brushing or device removal
Arai et al. (2000)	Leeds in situ device	Buccal, Upper Jaw, M	Human Enamel	2 (2x2x1 mm)	Bonded	8 (20-32yr)	7 days	Never	Orthodontic instrument: "pin cutter"	Image analyzer VIDAS	ø	ø
Robinson et al. (2006)	Leeds in situ device	Buccal, Upper Jaw, PM and M	Enamel	ø	ø	ø	7 days	Never (performed oral hygiene)	ø	CLSM in reflecting light mode (biomass)	ø	ø
Zucchelli et al. (2000)	Acrylic and Metal	Buccal, Upper Jaw, PM and M	Periodontal Membranes	6 (10x5 mm)	Glued	8 (ø)	4 and 24 h	ø	Cutting away the glued area which remained attatched to device	SEM	ø	ø
Al-Ahmad et al. (2010)a	Acrylic and Metal	Buccal, Upper Jaw, PM to 1st M	Bovine Enamel	8	ø	6 (25-26yrs)	8 days	Meals and daily toothbrushing	ø	CFUs; FISH+CLSM; DNA fingersprinting	ø	ø
Hannig et al. (2013) b	Thermoplastic	Buccal, Upper Jaw, PM to 1st M	Bovine Enamel and Dentine	ø (1.5x5 mm)	ø	9 (24-42 yrs)	1 min (and 8 h post-treatment)	Never	ø	DAPI, FISH and SYTO 9/PI + CLSM, TEM, lipid staining	ø	ø
Hannig et al. (2013) c	Thermoplastic	Buccal, Upper Jaw, PM to 1st M	Bovine Enamel	6 (1.5x5 mm)	Polyvinylsiloxane impression material	8 (23-37yrs)	1 min (and 8 h post-treatment)	Never	ø	DAPI, SYTO 9/PI + CLSM, CFUs, Enzyme activities, TEM	ø	ø
Hannig et al. (2013) a	Thermoplastic	Buccal, Upper Jaw, PM to 1st M	Bovine Enamel	6 (1.5x5 mm)	Polyvinylsiloxane impression material	6 (ø)	1 min (6 and 12 h post-treatment)	ø	ø	DAPI, SYTO 9/P I+ CLSM, TEM	ø	ø
Hannig et al. (2007) b	Acrylic	Buccal, Upper Jaw, PM to M	Bovine Enamel and Titanium (with nanocomposite)	4 (2x2 mm)	Polyvinylsiloxane impression material	5 (23-33 yrs)	6 and 24 h	Meals (stop oral hygiene)	ø	TEM and SEM	ø	ø
Rehman et al. (2012)	Acrylic	Buccal, Upper Jaw, PM to M	Titanium and Glass coated	ø	ø	1 (24 yrs)	24 h and 14 days	Meals and daily toothbrushing	ø	DNA/RNA mini-Kit, 16S RNA gene	ø	ø
Gu et al. (2012)	Thermoplastic	Buccal, Upper Jaw, PM to M	Glass	3 (3x1.5 mm)	Selfcuring resin	9 (29.7, 25-42yrs)	48 h	Meals and daily toothbrushing	ø	SYTO 9/PI + CLSM	ø	ø
Groessner-Schreiber et al. (2004)	Acrylic	Buccal, Upper Jaw, PM to M	Glass coated Titanium, Zirconia and pure Titanium	4 (thckness 1 mm, area 0.7-0.9 cm2	ø	2 (ø)	60 h	Meals and daily toothbrushing	ø	Cell count, DNA and RNA extraction, 16S PCR	ø	ø
Bremer et al. (2011)	Acrylic and Metal	Buccal, Upper Jaw, PM to M	Ceramic materials (5 types)	5 (3x3x1.5 mm)	Wax	5 (23-31 yrs)	24 h	Meals and drinks (stop oral hygiene)	ø	SYTO 9/PI + CLSM	ø	Easy removal of the substrate
Rupf et al. (2012)	Thermoplastic	Buccal, Upper Jaw, PM to M	Composite resin	ø (5x5x1.5 mm)	Polyvinylsiloxane impression material	3 (29-40 yrs)	3 and 7 days	Meals and oral hygiene	ø	SEM, SYTO 9/PI + CLSM	ø	ø
Al-Ahmad et al. (2009)	Thermoplastic	Buccal, Upper jaw, PM to M	Bovine Enamel	6 (5x1.5 mm)	Polyvinylsiloxane impression material	6 (ø)	2, 6, 12 h	Never	ø	FISH + CLSM; TEM; SEM	ø	ø
Kensche et al. (2013)	Thermoplastic	Buccal, Upper Jaw, PM to M	Bovine Enamel and Dentine	8	Polyvinylsiloxane impression material	5 (ø)	30 min, 2, 4, 6 or 8 h	Never	ø	DAPI (epifluorescence), Glucan visualizarion	ø	ø
Burgers et al. (2009)	Thermoplastic	Buccal, Upper Jaw, PM to M	Titanium and root cement	2 (9x2 mm)	ø	6 (28, 22-38 yrs)	12 h	Never	ø	SEM; SYTO 9/PI + CLSM	ø	ø
Grychtol et al. (2014)	Thermoplastic	Buccal, Upper Jaw, PM to M	Bovine enamel and dentine	2 (5x1 mm)	Polyvinylsiloxane impression material	8 (24-42 yrs)	1 min (and 8 h post-treatment)	ø	ø	Epifluorescence, DAPI, SYTO 9/PI + CLSM, CFUs	ø	ø
Zucchelli et al. (1998)	Acrylic and Metal	Buccal, Upper Jaw, PM to M	Periodontal Membranes (Vicryl, Gore-Tex and Guidor)	6 (10x5 mm)	Glued	8 (23; 21-25 yrs)	4 and 24 h	ø	ø	SEM	ø	ø
Simion et al. (1997)	Metal	Buccal, Upper Jaw, PM to M	Bioresorbable Membrane	8	ø	5 (25-32 yrs)	4 weeks	ø	Small forceps	Macro-vision, SEM and Light Microscopy	ø	ø
Re et al. (2011)	Acrylic and Metal	Lingual, Lower Jaw	Zirconia and Feldspathic ceramic	8 (2x1x0.5 mm)	ø	4 (20-30 yrs)	6, 12, 24 and 36 h	Meals and daily toothbrushing	Small forceps	SEM + cell count	ø	ø
Macpherson et al. (1991)	Acrylic and Metal	Lingual, Lower Jaw	Human Enamel	ø	ø	(ø)	7 days	ø	ø	CFUs	ø	ø
Creanor et al. (1986)	Acrylic	Lingual, Lower Jaw	Enamel	2 (thickness 100-120 µm)	ø	1 (ø)	7 days	Once/day toothbrushing	ø	CFUs	ø	Data from natural tooth vs. Substrate
Jenkins et al. (1998)	Acrylic and Metal	Lingual, Lower Jaw	Human Enamel	ø(3x3x1 mm)	Wax	3(26,25,39 yrs)	7 and 14 days	Toothbrushing and protocol	ø	SEM, CFUs and Clinical Index	ø	ø
Macpherson et al. (1990)	Acrylic and Metal	Lingual, Lower Jaw	Human Enamel	4	ø	5 (ø)	3 weeks	Twice/day toothbrushing	ø	CFUs	ø	6 substrates were lost during experimental periods
Rasperini et al. (1998)	Acrylic	Lingual, Lower Jaw	Titanium and novel ceramic	8 (4x3x1 mm)	ø	4 (30.2, 28-35 yrs)	6, 24 h, 7 and 14 days	Twice/day toothbrushing	Small forceps	SEM and Luciferase LUMAC	Lingually designed to improve volunteer´s comfort	Scraping effect
Sreenivasan et al. (2004)	Acrylic	Lingual, Lower Jaw, Front teeth	None, only the splint	ø	ø	13, 12 and 15 subj (18-65 yrs)	2 and 4 h	Never	ø	CFUs	Visited the dental clinic to ensure comfortable fitting of the device.	ø
Arthur et al. (2007)	Acrylic	Palatal	Human Enamel	6 (4x4x2 mm)	ø	7 (18-28yr)	3, 7 and 14 days	Protocol procedures	ø	CFUs, PCR and AP-PCR	ø	ø
Scotti et al. (2007)	Acrylic	Palatal and Buccal, Upper Jaw	Ceramic	8 (5x1.5 mm)	ø	2 (ø)	1 and 6 h	ø	ø	SEM	ø	ø
Schwarz et al. (2007)	Acrylic and Metal	Palatal, Upper Jaw	Titanium	4	Wax	3(30.7, SD=2.1 yrs)	12, 24 and 48 h	Daily toothbrushing	ø	Measurement of biofilm areas	ø	ø
Schwarz et al. (2006)	Acrylic and Metal	Palatal, Upper Jaw	Titanium	8 (diameter 2 mm, area=0.7 cm2)	Wax	3(30.7, SD=2.1 yrs)	24 h	Daily toothbrushing	ø	Measurement of plaque; SEM; CFUs; ATP quantification	ø	ø
Schwarz et al. (2009)	Acrylic	Palatal, Upper Jaw	Titanium	4 (5x1.5 mm)	Wax	6 (ø)	48 h	Daily toothbrushing	ø	SEM; CFUs; ATP quantification	ø	ø
Cury et al. (2001)	Acrylic	Palatal, Upper Jaw	Human Enamel	4 (3x3x2 mm)	ø	12 (ø)	12 h	Meals	ø	CFUs, Stereomicroscope	ø	ø
Gameiro et al. (2009)	Acrylic	Palatal, Upper Jaw	Human Enamel with Brackets	6 (5x5x2 mm)	Bonded	4 (27yrs)	14 days	Meals	ø	CFUs	ø	ø
Padovani et al. (2015)	Acrylic	Palatal, Upper Jaw	ø	ø (4x1.5 mm)	Wax and polyethylene mesh	15 (21-30 yrs)	7 days	Meals and beverages	ø	SYTO 9/PI + CLSM	ø	Device brushed (not the substrates)
Tenuta et al. (2003)	Acrylic	Palatal, Upper Jaw	Bovine Enamel	4 (4x4x2 mm)	ø	13 (19-28 yrs)	4, 7 and 10 days	Meals and consuming beverages	ø	CFUs	ø
de Mazer et al. (2010)	Acrylic	Palatal, Upper Jaw	Human primary Enamel	6 (3x3x2 mm)	Wax and plastic mesh	11 (18-31 yrs)	10 days	Meals and daily toothbrushing	ø	CFUs	ø	ø
Sousa et al. (2009)	Acrylic	Palatal, Upper Jaw	Composite resin, Amalgam, FujiII, Vitremer, Ketac Molar	5	Wax and plastic mesh	20 (19-36 yrs)	14 days	Meals and daily toothbrushing	ø	CFUs	1 volunteer gave up after 24 h of wearing the device	ø
Brighenti et al. (2012)	Acrylic	Palatal, Upper Jaw	Bovine Enamel	4	Wax and plastic mesh	10 (23-34 yrs)	14 days	Meals and daily toothbrushing	ø	CFUs	ø	ø
Korytnicki et al. (2006)	Acrylic	Palatal, Upper Jaw	Human Enamel	8 (4x4x2 mm)	Wax and nylon mesh	8 (24-44 yrs)	28 days	Meals and daily toothbrushing	Sterile pre-weighted cotton pellets	CFUs	ø	ø
Bittar et al. (2014)	Acrylic	Palatal, Upper Jaw	Bovine Enamel	8 (4x4x2 mm)	Wax and plastic mesh	18 (27.2, SD=4.7; 20-40 yrs)	4, 7, 10 and 14 days	Meals and daily toothbrushing	ø	Quantitative Light-Induced Fluorescence	ø	ø
Hara et al. (2003)	Acrylic and Metal	Palatal, Upper Jaw	Human and Bovine Dentine	4	Wax and plastic mesh	11 (ø)	14 days	Meals and protocol	Sterile plastic curettes	CFUs	ø	ø
Teixeira et al. (2012)	Acrylic	Palatal, Upper Jaw	Human Enamel	2 (4x4x2 mm)	Wax and plastic mesh	21 (19-38 yrs)	36 h	Meals, acid drinks and toothbrushing	ø	CFUs	ø	Compared results in vivo and in vitro
Lima et al. (2009)	Acrylic	Palatal, Upper Jaw	Human Dentine	6 (5x5x2 mm)	Wax and plastic mesh	20 (ø)	7 days	Meals, acid drinks and toothbrushing	ø	CFUs	ø	ø
Pierro et al. (2013)	Acrylic	Palatal, Upper Jaw	Human primary Enamel	6 (3x3x2 mm)	ø	11 (19-31 yrs)	14 days	Meals, beverage and toothbrushing	ø	CFU, DNA+DGGE	ø	ø
Melo et al. (2013)	Acrylic	Palatal, Upper Jaw	Bovine Enamel (with composite and nanocomposite)	4 (5x5x2 mm)	Wax and plastic mesh	25 (ø)	14 days	ø	ø	CFUs	ø	ø
Ribeiro et al. (2005)	Acrylic	Palatal, Upper Jaw	Human primary Enamel	ø (3x3x2 mm)	ø	15 (18-33 yrs)	14 days	ø	ø	CFUs	ø	ø
Pecharki et al. (2005)	Acrylic	Palatal, Upper Jaw	Human Enamel	6	Wax and plastic mesh	16 (23-28 yrs)	14 days	ø	ø	CFUs	ø	ø
Beyth et al. (2010)	Acrylic	Palatal, Upper Jaw	Composite resin	4	ø	10 (ø)	4 h	ø	ø	SYTO 9/PI + CLSM; SEM	Mucosa without sings of redness, warmth, tenderness or swelling. No Inflammation or allergic reaction	ø
Paes Leme et al. (2004)	Acrylic	Palatal, Upper Jaw	Bovine Enamel	4 (3x3x2 mm)	ø	16 (ø)	14 days	Protocol procedures	ø	CFUs, biochemical	ø	ø
Paes Leme et al. (2008)	Acrylic	Palatal, Upper Jaw	Human Enamel	8	ø	1 (26 yrs)	14 days	Protocol procedures	ø	Electrophoresis-Image analysis, Protein Digestion and Mass Spectometry	ø	ø
Benelli et al. (1993)	Acrylic	Palatal, Upper Jaw	Enamel (with ionomer and composite)	4	ø	10 (20-25 yrs)	8 weeks	Protocol procedures	ø	CFUs	ø	ø
Cochrane et al. (2012)	Acrylic and Metal	Palatal, Upper Jaw, 1st PM	Human Enamel	6 (4x4 mm)	Polyvinylsiloxane impression material	9 (38, 21-52 yrs)	14 days	Twice/day toothbrushing	ø	RT-PCR	Test the comfort of the device before the start of the experiment	4 volunteers were excluded because of uncomfortability
		LI: Lateral Incisor
		C: Canine
		PM: Premolar
		M: Molar
